# Supplementary material for: Metal Exposure-Related Welder’s Pneumoconiosis and Lung Function: A Cross-Sectional Study in a Container Factory of China
Source: Int J Environ Res Public Health. 2022 Dec 14;19(24):16809. doi: 10.3390/ijerph192416809 (PMC9779211; doi:10.3390/ijerph192416809)
Supplement: Supplementary file 1 [file ijerph-19-16809-s001.zip]

Archive with 1 entries (1 files):
- ijerph-1981536-supplementary.pdf
